# Supplementary material for: Metabolic Activity of Invasive Apple Snails Negatively Affects the Survival of Native Benthic Snail in Mangrove
Source: Biology (Basel). 2025 Jan 29;14(2):141. doi: 10.3390/biology14020141 (PMC11851716; doi:10.3390/biology14020141)
Supplement: Supplementary file 1 [file biology-14-00141-s001.zip]

Archive with 1 entries (1 files):
- biology-3328681-supplementary.pdf
